# Supplementary material for: First Description of Inheritance of a Postzygotic OPA1 Mosaic Variant
Source: Genes (Basel). 2022 Mar 8;13(3):478. doi: 10.3390/genes13030478 (PMC8948733; doi:10.3390/genes13030478)
Supplement: Supplementary file 1 [file genes-13-00478-s001.zip]

Archive with 1 entries (1 files):
- genes-1542886-supplementary.pdf
